# Supplementary material for: Mutations in many genes affect aggressive behavior in Drosophila melanogaster
Source: BMC Biol. 2009 Jun 11;7:29. doi: 10.1186/1741-7007-7-29 (PMC2707370; doi:10.1186/1741-7007-7-29)
Supplement: Additional file 1 — Mean aggression scores (MAS) of 170 P{GT1} insert lines. This file shows the results of the screen of 170 P-element insert lines for alterations in aggressive behavior, the genes tagged by the P-elements, the mean aggression scores and effects, and gene ontology information. [file 1741-7007-7-29-S1.xls]

## Sheet: means by line.xls
				Additional file 1. Mean aggression scores (MAS) of 170 P{GT1} insert lines
P-Element Line	Disrupted Locus	FlyBase ID	MAS	SE	Deviation from Control	a/σP	Gene Ontology
BG00016	Lipid storage droplet-2	FBgn0030608	14.5	1.12507	0.7	0.163375
BG00111	Guanine nucleotide exchange factor GEF64C	FBgn0035574	15.15	1.1222	3.825	0.400658
BG00151	CG9894	FBgn0031453	16.35	0.633599	4.1**	0.96497	unknown
BG00228	CG33692	FBgn0064121	11	1.31589	-1.25	-0.294198
BG00291	retinal degeneration B	FBgn0003218	15.1	0.627862	2.85	0.670771
BG00336	Guanine nucleotide exchange factor GEF64C	FBgn0035574	6.1	0.92024	-6.15***	-1.44745	axon guidance; regulation of Rho protein signal transduction
BG00369	CG13334	FBgn0033856	10.9	0.804265	-0.85	-0.14657
BG00372	CG1678	FBgn0031176	17.2	0.985687	5.45***	0.939773	unknown
BG00373	CG11226	FBgn0037195	13.2	0.844798	-0.6	-0.140036
BG00375	Odorant-binding protein 99d	FBgn0039684	14.8	0.555357	3.05**	0.525928	odorant binding; autophagic cell death; salivary gland cell autophagic cell death; transport
BG00376†	CG3638	FBgn0026875	18.45	0.904594	6.7***	1.15532	unknown
BG00386	NMDA receptor 1	FBgn0010399	20.65	1.01379	8.9***	1.53467	long-term memory; olfactory learning; calcium-mediated signaling; nerve-nerve synaptic transmission; nervous system development
BG00489	Osiris 9	FBgn0037416	13.55	0.796291	1.3	0.305966
BG00524	pncr001:3R		10.5	0.766056	-1.4	-0.315046
BG00528	Osiris 9	FBgn0037416	14.95	0.862905	2.7	0.635468
BG00670	CG32541	FBgn0052541	13.35	0.744365	1.6**	0.275897	unknown
BG00675	cropped	FBgn0001994	11.65	1.01896	-2.15	-0.501796
BG00735	schizo	FBgn0026179	16.25	0.619316	4.5***	0.775959	central nervous system development; guanyl-nucleotide exchange factor activity
BG00816	pumilio	FBgn0003165	14.4	0.613017	1.6	0.24959
BG00986†	extra macrochaetae	FBgn0000575	7.05	0.545194	-5.75***	-0.896963	nervous system development
BG00987	smell impaired 35A	FBgn0016930	15.65	0.898171	2.85	0.444582
BG00990	wing blister	FBgn0004002	13.75	0.593274	2.3	0.378981
BG01008	CG11133	FBgn0037205	13.4	1.00105	0.6	0.0935962
BG01011	Spinophilin	FBgn0010905	17.2	0.698118	4.4***	0.686372	phosphopantetheine binding
BG01014	CG12292	FBgn0032451	11.45	0.872006	-0.45	-0.101265
BG01018	forkhead box, sub-group O	FBgn0038197	14.6	0.812404	1.8	0.280789
BG01024	CG9650	FBgn0029939	14.75	0.908657	1.95	0.304188
BG01027	like-AP180	FBgn0026210	16.1579	1.02673	1.40789	0.240843
BG01028	Trithorax-like	FBgn0013263	10.25	0.75	-1.75	-0.255981
BG01037	βυ integrin	FBgn0010395	10.5	0.720015	0.15	0.0283954
BG01043	Gp150	FBgn0013272	18	2.08503	6.675*	0.908157	ATP binding; transmembrane receptor protein tyrosine phosphatase signaling pathway
BG01044	putative noncoding RNA 001:3R		9.7	0.824302	-2.2	-0.495072
BG01046	CG3587	FBgn0023521	7.9	0.556776	-4.1***	-0.599728	unknown
BG01047	frizzled	FBgn0001085	12.75	0.631935	0.85	0.191278
BG01068	Guanine nucleotide exchange factor GEF64C	FBgn0035574	11.7	0.67317	0.375	-0.213684
BG01092	roundabout	FBgn0005631	13.9	1.04856	-0.85	-0.134485
BG01097	CG12078	FBgn0035426	13.3	0.781699	0.975	0.071228
BG01127	muscleblind	FBgn0053197	13.15	0.971366	2.45	0.409292
BG01130	alan shepard	FBgn0052423	16.55	0.916156	4.8***	0.860645	mRNA processing; gravitaxis
BG01131	tramtrack	FBgn0003870	13.75	0.780941	2.425	0.15136
BG01173	Odorant receptor 83b	FBgn0037324	11.55	0.752102	-0.45	-0.0658238
BG01196	CG41475		13.85	0.662034	1.85	0.270609
BG01214†	sugarless	FBgn0010851	17.1	0.73592	5.55***	0.925135	cell communication; signal transduction; transmembrane receptor protein tyrosine kinase signaling pathway
BG01215	CG11299	FBgn0034897	8.7	0.571701	-3.3**	-0.482708	regulation of progression through cell cycle; cell cycle arrest
BG01223	Glutamine synthetase 2	FBgn0001145	13.55	0.662829	2.05	0.453644
BG01226	CG32130	FBgn0052130	9.65	0.859238	-1.85	-0.409386
BG01228	CG33681	FBgn0053681	12.1	0.882282	1.4	0.233881
BG01232	CG11940	FBgn0031079	12.75	0.664415	1.25	0.276612
BG01245	Sema-5c	FBgn0028679	14.25	1.20498	1.55	0.250267
BG01259	ken and barbie	FBgn0011236	12.1	0.894133	1.4	0.233881
BG01280	CG5468	FBgn0039434	8.9	0.706735	-2.6	-0.575353
BG01290	Btk family kinase at 29A	FBgn0003502	15.2	1.10882	3.875	0.409561
BG01294	GDP dissociation inhibitor	FBgn0004868	13.6	0.662531	-1.15	-0.181951
BG01299†	Actin 5C	FBgn0000042	3.6	0.504715	-7.9***	-1.74819	structural constituent of cytoskeleton; ATP binding; protein binding
BG01314	CG6540	FBgn0030943	9.7	1.00289	-1	-0.167058
BG01336	diminutive	FBgn0000472	14	1.01307	2.5	0.553224
BG01354	CG30492	FBgn0050492	18.55	1.34844	7.225**	1.0061	zinc ion binding
BG01380	Oseg4	FBgn0035264	11.55	0.678524	-0.95	-0.135063
BG01389	Laminin A	FBgn0002526	11.4	0.862676	-2.8	-0.518558
BG01402	CG32345	FBgn0052345	15.55	0.865949	4.1***	0.675575	unknown
BG01411	Glutathione S transferase S1	FBgn0010226	11.65	0.941094	1.65	0.301777
BG01424	frizzled	FBgn0001085	11.45	0.712575	0.5	0.111833
BG01433	CG13791	FBgn0031923	16.75	0.826772	4.25**	0.604229	unknown
BG01438	CG31531	FBgn0051531	12.8	0.738419	0.3	0.0426515
BG01469†	Syntaxin 4	FBgn0024980	7.9	0.86115	-4.6***	-0.653989	t-SNARE activity; neurotransmitter secretion; vesicle-mediated transport; synaptic vesicle docking during exocytosis
BG01472	CG9028	FBgn0036389	14.9	0.814022	2.4	0.341212
BG01486	Myosin 31DF	FBgn0011673	12.15	0.733682	-1.15	-0.243211
BG01491	tramtrack	FBgn0003870	14.45	0.723569	2.9*	0.483404	zinc ion binding; peripheral nervous system development; transmission of nerve impulse
BG01498	Casein kinase Iα	FBgn0015024	8.85	0.754896	-2.85*	-0.430478	receptor signaling protein serine/threonine kinase activity; ATP binding
BG01510	CG1623	FBgn0033448	7.35	0.654036	-3.35	-0.559644
BG01536	Beadex	FBgn0000242	7.25	0.888153	-3.9***	-0.600206	zinc ion binding; locomotory behavior; response to cocaine; regulation of metabolism
BG01546	CG14035	FBgn0031685	11.65	0.921312	0.325	0.175026
BG01548	alpha-Esterase-10	FBgn0015569	11.25	0.54229	-2.5	-0.339381
BG01564	CG14430	FBgn0029927	11.3	1.02623	-0.4	-0.060418
BG01566	arrest	FBgn0000114	6.75	0.699154	-4.95***	-0.747673	negative regulation of oskar mRNA translation;
BG01586	CG40470		14	1.04881	0.25	0.0339381
BG01587	CG13917	FBgn0035237	9.65	0.792315	-3.05	-0.414595	unknown
BG01596†	CG13377	FBgn0040369	19.55	0.737974	9.2***	1.74159	metabolism
BG01609	CG30152		13.2105	1.04176	-0.5395	-0.142043
BG01613	canoe	FBgn0000340	11.4	0.775954	-2.35	-0.319018
BG01645	faint sausage	FBgn0000633	10.85	0.61248	-0.475	0.101331
BG01646	Basigin	FBgn0011219	11.6	0.769142	-1.1	-0.177609
BG01654	pickpocket 23	FBgn0030844	9.55	0.670722	-4.2**	-0.57016	sodium channel activity;
BG01655	CG32038	FBgn0052038	10.8	0.974949	-2.95	-0.40047
BG01661	raspberry	FBgn0003204	14.05	0.693864	1.35	0.177683	oogenesis, purine base metabolism
BG01662	Laminin A	FBgn0002526	15.55	0.70515	3.8**	0.681344	receptor binding; locomotion; central nervous system development
BG01672	CG14591	FBgn0033054	10.9	0.728734	0.55	0.104117
BG01683†	CG32572	FBgn0052572	7.65	0.792315	-5.05***	-0.664668	unknown
BG01693	CG10777	FBgn0029979	4.5	0.582644	-5.85***	-1.10742	RNA helicase activity; nucleic acid binding; ATP binding; ATP-dependent helicase activity
BG01697	CG33523	FBgn0053523	14.4	0.828442	1.7	0.223749	structural molecule activity
BG01709	kermit	FBgn0010504	14.25	0.732246	1.55	0.204007	GPCR receptor protein signaling pathway
BG01713	4EHP	FBgn0053100	8.9	0.69168	-3.8**	-0.500146	translation initiation
BG01720	frizzled	FBgn0001085	11.2	0.838545	-0.7	-0.157523
BG01724	Calreticulin	FBgn0005585	13.9	1.12834	2.17778	0.280461
BG01733	CG6175	FBgn0036152	14.55	0.670722	3.1*	0.510801	unknown
BG01735	big brain	FBgn0000180	12.45	0.875019	0.72778	0.0664249
BG01736	CG5966	FBgn0029830	9.4	0.802627	-1.3	-0.217175
BG01757	CG17323	FBgn0032713	12.75	0.652425	2.75*	0.502962	defense response; polysaccharide metabolism; response to toxin; steroid metabolism
BG01765	Tehao	FBgn0026760	8.35	0.544228	-4.35**	-0.702363	transmembrane receptor activity; signal transduction; Toll signaling pathway
BG01893	Splicing factor 1 OR l(3)07882	FBgn0025571	7.2	0.705617	-2.8*	-0.512107	transcription cofactor activity; nucleic acid binding; zinc ion binding
BG01900	mir-317	FBgn0067687	6.6	0.56847	-3.4**	-0.621844	microRNA
BG01909	CG14035	FBgn0031685	21.45	0.910393	10.2***	2.27184	unknown
BG01912†	pxb	FBgn0053207	17.3	0.934992	4***	0.84595	learning and/or memory; olfactory learning
BG01914	sugarless	FBgn0010851	15.8	0.961359	3.1	0.500535
BG01916	no ocelli	FBgn0005771	13.65	0.906918	2.325**	0.359265	zinc ion binding
BG01949	ade5	FBgn0020513	16.2	0.919382	3.5*	0.56512	purine base metabolism; 'de novo' IMP biosynthesis
BG01960	buttonless	FBgn0014949	8.85	0.941094	-1.25	-0.17237
BG01990	CG30492	FBgn0050492	13	0.83666	1.2	0.214113	zinc ion binding
BG02019	CG9171	FBgn0031738	13.3	0.897658	3.3**	0.603555	transferase activity
BG02022	CG6301	FBgn0034161	7.15	0.466087	-4.1***	-0.91319	unknown
BG02029	E(spl) region transcript m7	FBgn0002633	11.5	0.892955	-0.2222	-0.0738055
BG02053	Sema-5c	FBgn0028679	12.5	1.17092	0.77778	0.0738055
BG02077	Rtnl1	FBgn0053113	9	0.695852	-2.9*	-0.652594	receptor signaling protein activity; calcium ion binding
BG02081	Rtnl1	FBgn0053113	16.6	0.93302	5.35***	1.1916	receptor signaling protein activity; calcium ion binding
BG02095†	echinoid	FBgn0000547	14.8	0.92224	4.1**	0.684937	epidermal growth factor receptor signaling pathway; negative regulation of neurogenesis; sensory organ development
BG02104	CG13511	FBgn0034759	11.05	0.993333	0.35	0.0584703
BG02113	Laminin A	FBgn0002526	13.25	0.911549	1.5	0.268952
BG02128	lethal (1) G0007	FBgn0026713	5.55	0.438148	-5.6***	-0.861834	ATP-dependent RNA helicase activity; RNA splicing factor activity, transesterification mechanism; ATP-dependent helicase activity; ATP binding
BG02165	CG32700	FBgn0052700	10.35	0.733682	-0.175	-0.036033
BG02169	High mobility group protein D	FBgn0004362	11.95	0.65484	0.8	0.123119
BG02188	eclair	FBgn0069242	15.8	0.72038	4.475***	0.557321	intracellular protein transport
BG02197	Basigin	FBgn0011219	11.25	0.800904	-0.5	-0.0896506
BG02207	lilliputian	FBgn0041111	13.45	0.985353	2.2	0.490005
BG02210	lamina ancestor	FBgn0016031	14.05	0.930407	1.35	0.217975
BG02217	plexus	FBgn0003175	4.6	0.483409	-5.4***	-0.987635	wing vein morphogenesis
BG02236	Checkpoint suppressor homologue	FBgn0029504	14.85	0.544228	3.05	0.544205	transcription factor
BG02237	putative noncoding RNA 001:3R	FBgn0053327	10.85	0.77553	-1.05	-0.236284
BG02246	CG32137	FBgn0052137	10.3	0.764681	-1.5	-0.267642	protein targeting, intracellular protein transport
BG02276	CG7832	FBgn0026578	10.95	1.43724	2.95*	0.435452	unknown
BG02281	failed axon connections	FBgn0014163	10.35	0.761836	-0.175	-0.036033
BG02320	Toll	FBgn0003717	8.1	0.770851	-2.7	-0.563118
BG02345	Guanine nucleotide exchange factor GEF64C	FBgn0035574	13.45	1.28242	1.65	0.294406	axon guidance; regulation of Rho protein signal transduction
BG02377	CG14478	FBgn0028953	4.2	0.583095	-3.8**	-0.560922	unknown
BG02380	Laminin A	FBgn0002526	10.4	0.726926	-1.35	-0.242057
BG02386	Sema-5c	FBgn0028679	14.1	0.615159	2.35	0.364214
BG02420	CG5946	FBgn0036211	3.85	0.466087	-4.15**	-0.612585	cholesterol metabolism; electron transport; fatty acid desaturation
BG02435	Tollo	FBgn0029114	11.5	0.712667	0.8	0.133646
BG02439	CG32556	FBgn0052556	8.6	0.70487	-3.2	-0.570969	unknown
BG02464	lamina ancestor	FBgn0016031	13.95	0.693864	2.2	0.340966
BG02470	CG8963	FBgn0034181	7.6	0.809158	-2.75*	-0.520583	unknown
BG02491	Ras-related protein	FBgn0015286	11.3	0.503148	0.05	0.289548
BG02495	ade5	FBgn0020513	13.35	0.641852	2.025*	0.331629	purine base metabolism; 'de novo' IMP biosynthesis
BG02497	mushroom-body expressed	FBgn0014362	7.45	0.595929	-2.65	-0.365423
BG02498	Darkener of apricot	FBgn0053553	10.1	0.814022	-1.8	-0.405059
BG02501	longitudinals lacking	FBgn0005630	7.9	1.17854	-3.8222*	-0.605205	axon guidance; axonogenesis; transmission of nerve impulse
BG02510	chameau	FBgn0028387	12.25	0.687769	1.1	0.169289
BG02518	CG8920	FBgn0027529	10.2	0.745513	2.2	0.324744
BG02522	CG32560	FBgn0052560	6.1	0.37627	-4.25***	-0.804537	Ras GTPase activator activity; receptor binding; G-protein coupled receptor protein signaling pathway; MAPKKK cascade; negative regulation of Ras protein signal transduction
BG02523	lamina ancestor	FBgn0016031	7.95	0.690061	-3.8***	-0.588941	unknown
BG02536	abrupt	FBgn0000011	12.45	1.00387	2.35	0.324055
BG02539	Basigin	FBgn0011219	15.5	0.772896	3.75**	0.581192	spermatid development.
BG02542	neuralized	FBgn0002932	11.35	0.859238	-2.4*	-0.598388	ubiquitin-protein ligase activity; protein binding; zinc ion binding; nervous system development; sensory organ development; tissue development; regulation of Notch signaling pathway
BG02560	CG9674	FBgn0036663	12.3	0.543381	1.15	0.176984
BG02563	capricious	FBgn0023095	13.8	0.66728	2.35	0.38722
BG02573	CG31163	FBgn0051163	6.9	0.556776	-3.9	-0.813392
BG02588	tropomodulin	FBgn0082582	7.6	0.577654	-2.5	-0.344739
BG02624	CG9650	FBgn0029939	10.3	0.603062	-1.15	-0.189491
BG02644	Fkbp13	FBgn0010470	12	0.632456	4**	0.590444	calcium ion binding; protein folding
BG02646	Calreticulin	FBgn0005585	14.7	0.616014	0.95	0.10498
BG02684	unknown		13.6	0.662531	1.87778	0.236178
BG02715	nebbish	FBgn0004374	10.55	0.70515	-1.35	-0.303794
BG02724	High mobility group protein D	FBgn0004362	8.4	0.805899	-3.05	-0.502562
BG02731	longitudinals lacking	FBgn0005630	13.6	0.85962	3.075**	0.633151	axon guidance; axonogenesis; transmission of nerve impulse
BG02735	polychaetoid	FBgn0003177	8.25	0.54229	0.25	0.0369027
BG02749	CG11033	FBgn0037659	8.75	0.98375	-1.95	-0.325763
BG02777	innexin 7	FBgn0027106	12.85	0.529523	1.7	0.261628
BG02785	dacapo	FBgn0010316	9.3	0.858702	-2.15	-0.354265
BG02812	Lipid storage droplet-2	FBgn0030608	12.05	0.921883	-1.75	-0.408438
BG02818	pipsqueak	FBgn0004399	11.5	0.982746	-2.3	-0.536805
BG02844	CG11226	FBgn0037195	15.6923	1.40231	1.89231	0.521245
Canton S-B (control)			11.754	0.129941	n/a
† Indicates mutant line included in additional analyses.
Significant deviations from control line are denoted as follows: *, p < 0.05; **, p < 0.01; ***, p < 0.0001.
