# Supplementary material for: Mutations in many genes affect aggressive behavior in Drosophila melanogaster
Source: BMC Biol. 2009 Jun 11;7:29. doi: 10.1186/1741-7007-7-29 (PMC2707370; doi:10.1186/1741-7007-7-29)
Supplement: Additional file 2 — Human diseases associated with P{GT1} insertions in Drosophila genes with aberrant aggressive behavior. This file shows the P-element insert lines with altered aggressive behavior, their mean aggression scores, and diseases in which the human orthologues of the tagged genes have been implicated. [file 1741-7007-7-29-S2.xls]

## Sheet: means by line.xls
Additional file 2. Human diseases associated with P{GT1} insertions in Drosophila genes with aberrant aggressive behavior
P-Element Line	Disrupted Locus	Mutational Effects		Human Disease
		MAS	a/σP
BG00151	CG9894	16.35**	0.96497	n/a
BG00336	Guanine nucleotide exchange factor GEF64C	6.1***	-1.44745	Mental retardation; Spinocerebellar ataxia
BG00372	CG1678	17.2***	0.939773	n/a
BG00375	Odorant-binding protein 99d	14.8**	0.525928	n/a
BG00376†	CG3638	18.45***	1.15532	Speech-language disorder
BG00386	NMDA receptor 1	20.65***	1.53467	Deafness; Hyperparathyroidism
BG00670	CG32541	13.35**	0.275897	n/a
BG00735	schizo	16.25***	0.775959	Susceptibility to multiple sclerosis; Hypercholesterolemia
BG00986†	extra macrochaetae	7.05***	-0.896963	n/a
BG01011	Spinophilin	17.2***	0.686372	Diabetes mellitus, noninsulin-dependent; Charcot-Marie-Tooth disease; Mental retardation; Spinocerebellar ataxia; Deafness; Autism
BG01043	Gp150	18*	0.908157	Obesity, hyperphagia, and developmental delay; Epilepsy, partial, with auditory features; Susceptibility to schizophrenia; Tourette syndrome
BG01046	CG3587	7.9***	-0.599728	n/a
BG01130	alan shepard	16.55***	0.860645	Diabetes mellitus, noninsulin-dependent; Leukoencephalopathy
BG01214†	sugarless	17.1***	0.925135	n/a
BG01215	CG11299	8.7**	-0.482708	Lymphedema and ptosis
BG01299†	Actin 5C	3.6***	-1.74819	n/a
BG01354	CG30492	18.55**	1.0061	n/a
BG01402	CG32345	15.55***	0.675575	n/a
BG01433	CG13791	16.75**	0.604229	n/a
BG01469†	Syntaxin 4	7.9***	-0.653989	Spastic paraplegia
BG01491	tramtrack	14.45*	0.483404	Advanced sleep phase syndrome; Insulin resistance, severe, digenic; Giant axonal neuropathy; Cerebral cavernous malformations
BG01498	Casein kinase Iα	8.85*	-0.430478	n/a
BG01536	Beadex	7.25***	-0.600206	Pituitary hormone deficiency
BG01566	arrest	6.75***	-0.747673	Obesity, variation in
BG01596†	CG13377	19.55***	1.74159	Cortisone reductase deficiency
BG01654	pickpocket 23	9.55**	-0.57016	Pseudohypoaldosteronism
BG01662	Laminin A	15.55**	0.681344	Epidermolysis bullosa; Muscular dystrophy; Forebrain defects; Charcot-Marie-Tooth disease; Cerebellar hypoplasia; Susceptibility to bipolar disorder
BG01683†	CG32572	7.65***	-0.664668	Thyroid hormone metabolism, abnormal
BG01693	CG10777	4.5***	-1.10742	Susceptibility to insulin-dependent Diabetes mellitus
BG01713	4EHP	8.9**	-0.500146	n/a
BG01733	CG6175	14.55*	0.510801	n/a
BG01757	CG17323	12.75*	0.502962	n/a
BG01765	Tehao	8.35**	-0.702363	Mental retardation; Obesity, hyperphagia, and developmental delay; Endotoxin hyporesponsiveness; Susceptibility to schizophrenia; Tourette syndrome; Periventricular heterotopia with microcephaly
BG01893	Splicing factor 1	7.2*	-0.512107	Deafness; Diabetes mellitus, noninsulin-dependent; Spinal muscular atrophy
BG01900	mir-317	6.6**	-0.621844	n/a
BG01909	CG14035	21.45***	2.27184	Spinocerebellar ataxia
BG01912†	pxb	17.3***	0.84595	Mitochondrial complex I deficiency
BG01916	no ocelli	13.65**	0.359265	Tourette syndrome
BG01949	ade5	16.2*	0.56512	n/a
BG02019	CG9171	13.3**	0.603555	Muscular dystrophy
BG02022	CG34460	7.15***	-0.91319	n/a
BG02077	Rtnl1	9*	-0.652594	Microphthalmia; Susceptibility to dyslexia
BG02081	Rtnl1	16.6***	1.1916	Microphthalmia; Susceptibility to dyslexia
BG02095†	echinoid	14.8**	0.684937	Jackson-Weiss syndrome; Mental retardation; Partial agenesis of corpus callosum; Obesity, hyperphagia, and developmental delay; Gaze palsy
BG02128	lethal (1) G0007	5.55***	-0.861834	Charcot-Marie-Tooth disease; Sensory ataxia neuropathy
BG02188	eclair	15.8***	0.557321	n/a
BG02217	plexus	4.6***	-0.987635	Alzheimer disease; Deafness; Lissencephaly; Microcephaly
BG02276	lethal (3) L1231	10.95*	0.435452	Mental retardation; Angelman syndrome; Susceptibility to autism
BG02377	CG14478	4.2**	-0.560922	Diabetes mellitus, noninsulin-dependent; Parkinson disease; Spinocerebellar ataxia
BG02420	CG5946	3.85**	-0.612585	n/a
BG02470	CG8963	7.6*	-0.520583	Diabetes mellitus, noninsulin-dependent
BG02495	ade5	13.35*	0.331629	Congenital disorder of glycosylation
BG02501	longitudinals lacking	7.9*	-0.605205	n/a
BG02522	CG42270	6.1***	-0.804537	Diabetes mellitus, noninsulin-dependent
BG02523	lamina ancestor	7.95***	-0.588941	n/a
BG02539	Basigin	15.5**	0.581192	Jackson-Weiss syndrome; Obesity, hyperphagia, and developmental delay; Gaze palsy
BG02542	neuralized	11.35*	-0.598388	n/a
BG02644	Fkbp13	12**	0.590444	Major depressive disorder and accelerated response to antidepressant drug treatment
BG02731	longitudinals lacking	13.6**	0.633151	Deafness; Increased responsiveness to growth hormone; Giant axonal neuropathy; Carpenter syndrome
† Indicates mutant line included in further analyses.
MAS=Aggression Score
Significant MAS deviations from control line are denoted as follows: *, p < 0.05; **, p < 0.01; ***, p < 0.001
